# Supplementary material for: Sensitization of Resistant Breast Cancer Cells with a Jumonji Family Histone Demethylase Inhibitor
Source: Cancers (Basel). 2022 May 26;14(11):2631. doi: 10.3390/cancers14112631 (PMC9179491; doi:10.3390/cancers14112631)
Supplement: Supplementary file 1 [file cancers-14-02631-s001.zip]

Archive with 1 entries (1 files):
- cancers-1707385-supplementary.pdf
